# Supplementary material for: Effects of Protein Supplementation Combined with Resistance Exercise Training on Walking Speed Recovery in Older Adults with Knee Osteoarthritis and Sarcopenia
Source: Nutrients. 2023 Mar 23;15(7):1552. doi: 10.3390/nu15071552 (PMC10096553; doi:10.3390/nu15071552)
Supplement: Supplementary file 1 [file nutrients-15-01552-s001.zip]

Archive with 1 entries (1 files):
- nutrients-2290020-supplementary.pdf
